# Supplementary material for: The United States’ contribution of plastic waste to land and ocean
Source: Sci Adv. 2020 Oct 30;6(44):eabd0288. doi: 10.1126/sciadv.abd0288 (PMC7608798; doi:10.1126/sciadv.abd0288)
Supplement: abd0288_Data_S1.xlsx [file abd0288_Data_S1.xlsx]

## Sheet: Data S1
Country	Income status1	Population size2	Plastic waste generation [tonnes]3	Solid waste generation [tonnes]1	% Plastic in solid waste1,4	Per capita plastic waste generation [kg/year]3	% Inadequately managed waste5	% Littered waste6	% Mismanaged waste3	2016 Mismanaged plastic waste [tonnes]3	Notes on United States estimates
United States	HIC	323071342	4.20272e+07	320818436	13.1	130.086	0.99	2	2.99	2.24356e+06	Using refined estimate of solid waste generation and % plastic, upper bound estimate of illegal dumping, and upper bound estimate from exported scrap
United States	HIC	323071342	4.20272e+07	320818436	13.1	130.086	0.99	2	2.99	1.25514e+06	Using refined estimate of solid waste generation and % plastic, and upper bound estimate of illegal dumping
United States	HIC	323071342	4.20272e+07	320818436	13.1	130.086	0.33	2	2.33	1.13429e+06	Using refined estimate of solid waste generation and % plastic, lower bound estimate of illegal dumping, and lower bound estimate from exported scrap
United States	HIC	323071342	4.20272e+07	320818436	13.1	130.086	0.33	2	2.33	980458	Using refined estimate of solid waste generation and % plastic, and lower bound estimate of illegal dumping
United States	HIC	323071342	4.20272e+07	320818436	13.1	130.086	0	2	2	840544	Using refined estimate of solid waste generation and % plastic
United States	HIC	323071342	3.40207e+07	263726732	12.9	105.304	0	2	2	680415	Using data from (18)
India	LMC	1324509589	2.63279e+07	277136133	9.5	19.8775	77	2	79	2.07991e+07
China	UMC	1378665000	2.15995e+07	220402706	9.8	15.6669	23.25	2	25.25	5.45386e+06
Brazil	UMC	206163058	1.0676e+07	79081401	13.5	51.7842	23.2093	2	25.2093	2.69134e+06
Indonesia	LMC	261554226	9128000	65200000	14	34.8991	58.5	2	60.5	5522440
Russian Federation	UMC	144342396	8.46716e+06	59585899	14.21	58.6602	95.5	2	97.5	8.25548e+06
Germany	HIC	82348669	6.68341e+06	51410863	13	81.1599	2.02	2	4.02	268673
United Kingdom	HIC	65595565	6.47165e+06	32037871	20.2	98.6599	2.572	2	4.572	295884
Mexico	UMC	123333376	5.90249e+06	54151287	10.9	47.858	21	2	23	1.35757e+06
Japan	HIC	126994511	4.88116e+06	44374189	11	38.436	13.3	2	15.3	746818
Thailand	UMC	68971331	4.79649e+06	27268302	17.59	69.5433	60.25	2	62.25	2.98582e+06
Korea, Rep.	HIC	51245707	4.51419e+06	18576898	24.3	88.0891	0	2	2	90283.7
Italy	HIC	60627498	3.36513e+06	29009742	11.6	55.505	11.02	2	13.02	438140
Egypt, Arab Rep.	LMC	94447072	3.03767e+06	23366729	13	32.1627	87.5	2	89.5	2.71872e+06
France	HIC	66859768	2.92904e+06	32544914	9	43.8087	0.02	2	2.02	59166.7
Pakistan	LMC	203627284	2.73177e+06	30352981	9	13.4155	70	2	72	1.96687e+06
Argentina	HIC	43590368	2.65677e+06	18184606	14.61	60.9486	22.6	2	24.6	653566
Algeria	UMC	40551404	2.09201e+06	12378740	16.9	51.589	0	2	2	41840.1
Malaysia	UMC	30684804	2.0585e+06	13723342	15	67.0854	17.875	2	19.875	409127
Spain	HIC	46483569	1.83253e+06	20361483	9	39.4233	0	2	2	36650.7
Saudi Arabia	HIC	32442572	1.8101e+06	16455464	11	55.794	0	2	2	36202
Colombia	UMC	48171392	1.72887e+06	13475241	12.83	35.89	4	2	6	103732
Nigeria	LMC	185960289	1.6595e+06	34572968	4.8	8.92396	80	2	82	1.36079e+06
Philippines	LMC	103663927	1.54367e+06	14631923	10.55	14.8911	72	2	74	1.14231e+06
Iran, Islamic Rep.	UMC	79564016	1.50058e+06	17653936	8.5	18.8601	72.3	2	74.3	1.11493e+06
South Africa	UMC	56203654	1.42532e+06	20102994	7.0901	25.36	0	2	2	28506.5
Vietnam	LMC	93638724	1.40487e+06	11562740	12.15	15.0031	62	2	64	899119
Taiwan, China	HIC	23557000	1.39283e+06	6884963	20.23	59.1259	1	2	3	41784.8
Poland	HIC	37970087	1.34157e+06	11059953	12.13	35.3323	0	2	2	26831.4
Kazakhstan	UMC	17794055	1.2815e+06	5126019	25	72.0187	97.08	2	99.08	1.26971e+06
Kenya	LMC	49051686	1.27984e+06	6844079	18.7	26.0917	92	2	94	1.20305e+06
Netherlands	HIC	17030314	1.25111e+06	8936530	14	73.464	0	2	2	25022.3
Hong Kong SAR, China	HIC	7336600	1.19919e+06	5710414	21	163.453	0	2	2	23983.7
Venezuela, RB	UMC	29846179	1.1608e+06	10093925	11.5	38.8928	NR	2	NR	NR
Congo, Dem. Rep.	LIC	78789127	1.07889e+06	14385226	7.5	13.6934	95.1	2	97.1	1.0476e+06
Ukraine	LMC	45004645	1.05352e+06	15050327	7	23.4092	47.035	2	49.035	516595
Australia	HIC	24190907	1.03508e+06	13601628	7.61	42.7881	0	2	2	20701.7
United Arab Emirates	HIC	9360980	1.02856e+06	5413453	19	109.877	62	2	64	658276
Turkey	UMC	79821724	959515	31983841	3	12.0207	45	2	47	450972
Israel	HIC	8546000	958005	5322248	18	112.1	0	2	2	19160.1
Peru	UMC	30926032	919222	8737853	10.52	29.7232	56.39	2	58.39	536734
Switzerland	HIC	8373338	911616	6077441	15	108.871	0	2	2	18232.3
Myanmar	LMC	53045226	856961	7451835	11.5	16.1553	100	2	100	856961
Tanzania	LIC	53050790	814510	10860140	7.5	15.3534	100.1	2	100	814510
Singapore	HIC	5607283	807202	7629509	10.58	143.956	0	2	2	16144
Greece	HIC	10775971	789092	5636374	14	73.227	1	2	3	23672.8
Canada	HIC	36109487	769984	25666127	3	21.3236	0	2	2	15399.7
Bangladesh	LMC	157970840	764951	16380103	4.67	4.84235	94.75	2	96.75	740090
Iraq	UMC	36610632	738899	13967851	5.29	20.1826	100	2	100	738899
Chile	HIC	18209068	707903	7530879	9.4	38.8764	13.8	2	15.8	111849
Belgium	HIC	11331422	663511	4759760	13.94	58.5549	2.26	2	4.26	28265.5
Angola	LMC	28842484	651928	4829098	13.5	22.6031	NR	2	NR	NR
Uganda	LIC	39647506	636506	8375073	7.6	16.0541	87	2	89	566490
Romania	UMC	19702332	615756	4993965	12.33	31.2529	30.53	2	32.53	200305
Ecuador	UMC	16491115	607148	5307241	11.44	36.8167	33.88	2	35.88	217845
Morocco	LMC	35126296	570102	7126270	8	16.2301	54	2	56	319257
Austria	HIC	8736668	542461	4887032	11.1	62.0901	2.22	2	4.22	22891.8
Cote d'Ivoire	LMC	23822714	541453	5525029	9.8	22.7284	97	2	99	536038
Portugal	HIC	10325452	512057	4776650	10.72	49.5917	0	2	2	10241.1
Belarus	UMC	9501534	507334	4227784	12	53.395	7.1	2	9.1	46167.4
Guatemala	UMC	16583060	488396	2824598	17.2908	29.4515	75	2	77	376065
Yemen, Rep.	LIC	27168210	483682	4836820	10	17.8032	80	2	82	396619
Hungary	HIC	9814023	483046	3715742	13	49.22	0.06	2	2.06	9950.76
Moldova	LMC	3551954	462287	4622874	10	130.15	84.68	2	86.68	400711
Kuwait	HIC	3956873	458078	2290389	20	115.768	100	2	100	458078
Puerto Rico	HIC	3406495	456822	4392515	10.4	134.103	19.5	2	21.5	98216.6
Jordan	UMC	9551467	446941	2793380	16	46.7929	57	2	59	263695
Mongolia	LMC	3056359	420500	2900000	14.5	137.582	100	2	100	420500
Dominican Republic	UMC	10397743	420276	4202756	10	40.4199	91.7	2	93.7	393798
Zimbabwe	LIC	14030390	413802	1799140	23	29.4933	84	2	86	355870
Afghanistan	LIC	35383128	405254	5628525	7.2	11.4533	NR	2	NR	NR
Oman	HIC	4479219	405081	1928958	21	90.4357	99.99	2	100	405081
Ireland	HIC	4755335	391496	3157225	12.4	82.3277	3	2	5	19574.8
Croatia	HIC	4174349	385686	1684219	22.9	92.3943	2.24	2	4.24	16353.1
Sudan	LMC	39847440	371123	2922225	12.7	9.31359	59	2	61	226385
Bulgaria	UMC	7127822	370493	3049324	12.15	51.9784	18.235	2	20.235	74969.2
Rwanda	LIC	11668818	328873	4384969	7.5	28.1839	NR	2	NR	NR
Honduras	LMC	9270795	311548	2162028	14.41	33.6053	28.8	2	30.8	95956.9
Zambia	LMC	16363507	305198	3114269	9.8	18.6512	NR	2	NR	NR
Tunisia	LMC	11303946	303846	2762239	11	26.8797	56	2	58	176231
Serbia	UMC	7058322	295230	2319171	12.73	41.8273	43.8075	2	45.8075	135238
Haiti	LIC	10839970	293351	2309852	12.7	27.062	90.06	2	92.06	270059
Sweden	HIC	9923085	291292	4426933	6.58	29.355	0	2	2	5825.84
Madagascar	LIC	24894380	282657	3768759	7.5	11.3542	96.7	2	98.7	278982
New Zealand	HIC	4693200	270550	3381877	8	57.6473	0	2	2	5411
Cuba	UMC	11335109	270533	2818053	9.6	23.8668	59.83	2	61.83	167271
Syrian Arab Republic	LIC	17453933	269480	3849718	7	15.4395	95	2	97	261396
Nepal	LIC	27261131	267823	1768977	15.14	9.82436	87.88	2	89.88	240719
Lebanon	UMC	6711121	247112	2148803	11.5	36.8213	29	2	31	76604.8
Burkina Faso	LIC	18646378	239327	2659191	9	12.835	83.75	2	85.75	205223
Bolivia	LMC	11031813	232092	2276967	10.1931	21.0385	55.52	2	57.52	133500
West Bank and Gaza	LMC	4367088	231307	1628920	14.2	52.9659	67	2	69	159602
Azerbaijan	UMC	9757812	228304	2900944	7.87	23.3971	100	2	100	228304
Senegal	LIC	14993528	220865	2454059	9	14.7307	94.9	2	96.9	214018
Paraguay	UMC	6777872	214189	1862514	11.5	31.6012	23.4	2	25.4	54404
South Sudan	LIC	10832512	214119	2854926	7.5	19.7664	NR	2	NR	NR
Ghana	LMC	28481946	211518	5287958	4	7.4264	NR	2	NR	NR
Nicaragua	LMC	6303974	205548	1787370	11.5	32.606	90.2	2	92.2	189515
Slovak Republic	HIC	5430798	199500	1813640	11	36.735	5.66	2	7.66	15281.7
Mozambique	LIC	27829942	198365	2644873	7.5	7.12777	99	2	100	198365
Panama	HIC	4037078	181993	1516612	12	45.0805	42.3	2	44.3	80623.1
Libya	UMC	6492164	181482	2419759	7.5	27.954	NR	2	NR	NR
Sri Lanka	LMC	21203000	180701	2581444	7	8.52243	85	2	87	157210
El Salvador	LMC	6356143	178687	1786871	10	28.1125	21.8	2	23.8	42527.5
Tajikistan	LIC	8663579	176179	1968475	8.95	20.3355	100	2	100	176179
Somalia	LIC	14185613	174457	2326099	7.5	12.2982	NR	2	NR	NR
Costa Rica	UMC	4899345	167858	1525982	11	34.2613	9.1	2	11.1	18632.2
Qatar	HIC	2654374	167332	1195225	14	63.0399	0	2	2	3346.63
Ethiopia	LIC	103603501	154743	6727941	2.3	1.4936	100	2	100	154743
Bosnia and Herzegovina	UMC	3386267	141879	1261143	11.25	41.8982	67.329	2	69.329	98363
Trinidad and Tobago	HIC	1377564	140174	731213	19.17	101.755	87.2	2	89.2	125035
Uruguay	HIC	3424132	139881	1271646	11	40.8515	19.8	2	21.8	30494.1
Lithuania	HIC	2868231	134043	1320616	10.15	46.7335	1.39	2	3.39	4544.04
Jamaica	UMC	2906238	128307	1051695	12.2	44.1488	36	2	38	48756.6
Kyrgyz Republic	LMC	6079500	126059	1120523	11.25	20.7351	100	2	100	126059
Cameroon	LMC	23926539	119518	3621758	3.3	4.99521	80.3	2	82.3	98363.3
Togo	LIC	7509952	116946	1169455	10	15.5721	96.2	2	98.2	114840
Slovenia	HIC	2065042	115628	943902	12.25	55.993	6.15	2	8.15	9423.68
Uzbekistan	LMC	31847900	115565	4622615	2.5	3.62867	100	2	100	115565
Mauritania	LMC	4163534	114598	572992	20	27.5243	54.7	2	56.7	64977.3
Albania	UMC	2876101	113099	1178111	9.6	39.3236	NR	2	NR	NR
Macedonia, FYR	UMC	2080745	110725	796585	13.9	53.2143	24.93	2	26.93	29818.3
Malawi	LIC	17205289	106140	1415204	7.5	6.16905	NR	2	NR	NR
Papua New Guinea	LMC	8271760	105241	1052408	10	12.7229	37	2	39	41043.9
Burundi	LIC	10487998	103253	2950090	3.5	9.84489	NR	2	NR	NR
Benin	LIC	10872067	102301	1401386	7.3	9.40954	75	2	77	78771.9
Cambodia	LMC	15766293	99747.9	1159859	8.6	6.32665	100	2	100	99747.9
Chad	LIC	14561666	98746.1	1645769	6	6.78124	NR	2	NR	NR
Estonia	HIC	1315790	88500.3	475808	18.6	67.2602	12.89	2	14.89	13177.7
Congo, Rep.	LMC	4980999	87635.2	894237	9.8	17.5939	73.8	2	75.8	66427.5
Niger	LIC	20788838	85628.3	4281415	2	4.11896	96	2	98	83915.7
Central African Republic	LIC	4537687	83041.4	1107218	7.5	18.3004	NR	2	NR	NR
Cyprus	HIC	1170187	81473.4	551614	14.77	69.6242	7.58	2	9.58	7805.15
Czech Republic	HIC	10566332	74572.6	3389662	2.2	7.05756	0.01	2	2.01	1498.91
Denmark	HIC	5728010	72896.4	4527726	1.61	12.7263	0.02	2	2.02	1472.51
Bahrain	HIC	1425791	70443.8	951943	7.4	49.4068	0	2	2	1408.88
Latvia	HIC	1959537	66600.1	864936	7.7	33.9877	15.65	2	17.65	11754.9
Luxembourg	HIC	582014	64973.5	360964	18	111.636	0.28	2	2.28	1481.4
Montenegro	UMC	622303	62543.6	339542	18.42	100.504	94.58	2	96.58	60404.6
Sierra Leone	LIC	7328838	62190.4	829206	7.5	8.48572	NR	2	NR	NR
Eritrea	LIC	4955000	58068.7	774249	7.5	11.7192	NR	2	NR	NR
Armenia	UMC	2936146	57174.2	501528	11.4	19.4725	100	2	100	57174.2
Mauritius	UMC	1263473	54254.3	437535	12.4	42.9406	0	2	2	1085.09
Liberia	LIC	4586788	54221.2	722949	7.5	11.8212	NR	2	NR	NR
Norway	HIC	5234519	49878	2216799	2.25	9.52866	1.42	2	3.42	1705.83
Namibia	UMC	2358041	49176.1	501797	9.8	20.8546	95.5	2	97.5	47946.7
Iceland	HIC	335439	48571.7	539686	9	144.801	9.14	2	11.14	5410.89
Mali	LIC	17965429	44151.8	2207589	2	2.4576	NR	2	NR	NR
Solomon Islands	LMC	619437	42950.4	192172	22.35	69.3379	100	2	100	42950.4
Finland	HIC	5495303	40158.9	2769576	1.45	7.30785	0.01	2	2.01	807.193
Gabon	UMC	2007873	39585.2	403931	9.8	19.715	NR	2	NR	NR
Guinea	LIC	11738441	37646.8	941169	4	3.20713	95	2	97	36517.4
Kosovo	LMC	1816200	35560.9	323281	11	19.5798	33.57	2	35.57	12649
Brunei Darussalam	HIC	419800	34600.5	216253	16	82.4213	28	2	30	10380.1
Bahamas, The	HIC	377931	34313	263946	13	90.7917	NR	2	NR	NR
Micronesia, Fed. Sts.	LMC	110215	33974.2	129821	26.17	308.253	NR	2	NR	NR
Malta	HIC	455356	32453	270442	12	71.2696	3.35	2	5.35	1736.24
Barbados	HIC	285796	30569.2	178767	17.1	106.961	1	2	3	917.075
Macao SAR, China	HIC	612836	29857.4	377942	7.9	48.7201	80	2	82	24483.1
Guyana	UMC	771366	28749.7	202463	14.2	37.2712	53.4325	2	55.4325	15936.7
Georgia	LMC	3727505	25637.3	854577	3	6.87787	NR	2	NR	NR
Botswana	UMC	2159944	24741.3	252462	9.8	11.4546	99	2	100	24741.3
Gambia, The	LIC	2149139	22631.3	301751	7.5	10.5304	NR	2	NR	NR
Guinea-Bissau	LIC	1782437	22323	297640	7.5	12.5239	NR	2	NR	NR
Lao PDR	LMC	6845846	22232.2	364463	6.1	3.24755	60	2	62	13784
Virgin Islands (U.S.)	HIC	107510	22193.6	170720	13	206.433	NR	2	NR	NR
Channel Islands	HIC	166923	21919.3	178933	12.25	131.314	0	2	2	438.386
Eswatini	LMC	1113984	21383.5	218199	9.8	19.1955	NR	2	NR	NR
Bhutan	LMC	736709	19844.1	152647	13	26.9362	0	2	2	396.882
Belize	UMC	368400	19463.6	102440	19	52.8328	66	2	68	13235.2
Equatorial Guinea	UMC	1215179	19447.4	198443	9.8	16.0037	NR	2	NR	NR
Djibouti	LMC	929112	17521.3	152359	11.5	18.8581	NR	2	NR	NR
New Caledonia	HIC	276550	17504.2	106086	16.5	63.2948	NR	2	NR	NR
St. Lucia	UMC	180024	17239.4	78361	22	95.7618	3.1	2	5.1	879.21
Guam	HIC	162951	16684.3	134551	12.4	102.389	18.15	2	20.15	3361.89
Fiji	UMC	872399	15470.8	206277	7.5	17.7336	55.55	2	57.55	8903.43
Aruba	HIC	104872	13898.6	111189	12.5	132.529	89	2	91	12647.7
Cabo Verde	LMC	531146	13706.7	139864	9.8	25.8058	NR	2	NR	NR
Bermuda	HIC	64555	13293.9	102261	13	205.932	0	2	2	265.879
Turkmenistan	UMC	5662372	12399.8	566202	2.19	2.18986	25	2	27	3347.95
Timor-Leste	LMC	1219288	10539.4	63875	16.5	8.64388	NR	2	NR	NR
Suriname	UMC	564888	9086.99	82609	11	16.0864	100	2	100	9086.99
Lesotho	LMC	2075001	8622.14	87981	9.8	4.15525	NR	2	NR	NR
Cayman Islands	HIC	62569	8375.51	76141	11	133.86	79	2	81	6784.16
Faeroe Islands	HIC	48173	8070.55	65882	12.25	167.533	33	2	35	2824.69
St. Kitts and Nevis	HIC	51625	7744.16	33380	23.2	150.008	0	2	2	154.883
Isle of Man	HIC	83287	6918.31	56476	12.25	83.0659	0	2	2	138.366
Maldives	UMC	475513	6739.89	224663	3	14.1739	87	2	89	5998.5
Kiribati	LMC	112524	5894.46	35724	16.5	52.384	NR	2	NR	NR
Seychelles	HIC	94677	5338.18	53921	9.9	56.3831	NR	2	NR	NR
Grenada	UMC	110261	5306.88	32359	16.4	48.1301	1.5	2	3.5	185.741
Northern Mariana Islands	HIC	56188	5102.13	30922	16.5	90.8046	64	2	66	3367.41
Andorra	HIC	77297	4926.12	43594	11.3	63.7298	47.9	2	49.9	2458.13
Comoros	LIC	795592	4656.7	93134	5	5.85313	NR	2	NR	NR
Vanuatu	LMC	278330	4529.51	70225	6.45	16.2739	63	2	65	2944.18
Antigua and Barbuda	HIC	94527	4321.07	33239	13	45.7125	1.24	2	3.24	140.003
Curacao	HIC	159664	3973.38	31787	12.5	24.8859	98	2	100	3973.38
Samoa	UMC	194535	3765.32	28964	13	19.3555	33	2	35	1317.86
Palau	HIC	17725	3016.64	9427	32	170.191	NR	2	NR	NR
Gibraltar	HIC	33737	2975.49	18761	15.86	88.1968	NR	2	NR	NR
French Polynesia	HIC	274575	2791.7	139585	2	10.1673	61	2	63	1758.77
St. Vincent and the Grenadines	UMC	109459	2667.92	31761	8.4	24.3737	28.5775	2	30.5775	815.784
Sao Tome and Principe	LMC	203227	2645.9	26999	9.8	13.0194	NR	2	NR	NR
British Virgin Islands	HIC	29355	2643.48	41960	6.3	90.0521	19.7	2	21.7	573.635
American Samoa	UMC	55741	2430.59	18989	12.8	43.6051	NR	2	NR	NR
St. Martin (French part)	HIC	36065	2415.25	19322	12.5	66.9694	NR	2	NR	NR
Tonga	UMC	101133	2391.77	17849	13.4	23.6497	70	2	72	1722.07
Dominica	UMC	71307	2166.72	13542	16	30.3858	6	2	8	173.338
Liechtenstein	HIC	37658	1916.24	35486	5.4	50.8854	35.4	2	37.4	716.675
Greenland	HIC	56186	1286.42	53601	2.4	22.8958	0	2	2	25.7285
Marshall Islands	UMC	57735	1126.58	8666	13	19.5129	63.2	2	65.2	734.53
San Marino	HIC	33504	961.8	17175	5.6	28.707	54.95	2	56.95	547.745
Nauru	UMC	13049	888.36	5384	16.5	68.0788	NR	2	NR	NR
Tuvalu	UMC	11225	658.185	3989	16.5	58.6356	85	2	87	572.621
Monaco	HIC	38070	506.85	50685	1	13.3136	9.6	2	11.6	58.7946
Sint Maarten (Dutch part)	HIC	39969	NR	NR	13	NR	NR	2	NR	NR
Turks and Caicos Islands	HIC	36559	NR	NR	16.3	NR	NR	2	NR	NR
	Notes:
	1 - Data from World Bank (18)
	2 - Population data from World Bank (https://data.worldbank.org/)
	3 - Calculated in this study
	4 - Bold values indicate regional-income status average (see Supplementary Materials)
	5 - See Materials and Methods for calculation method
	6 - From (11)
	NR = Not reported
